# Supplementary material for: The annotation of repetitive elements in the genome of channel catfish (Ictalurus punctatus)
Source: PLoS One. 2018 May 15;13(5):e0197371. doi: 10.1371/journal.pone.0197371 (PMC5953449; doi:10.1371/journal.pone.0197371)
Supplement: S1 File — (FAS) [file pone.0197371.s003.fas]

>zebrafish_cytochrome b (mitochondrial accession: KT624627.1)
ATGACAAGCCTGCGAAAAACACACCCAGTTTTAAAAATCGCTAATGACGCATTAGTTGATTTGCCAACGCCACTAAATATTTCAGCGTGATGAAATTTTGGATCTCTCCTTGGATTATGTCTTATTACACAAATTTTAACAGGACTATTTTTAGCAATACACTACACCTCAGACATCTCAACAGCATTTTCATCTGTTGTGCATATTTGCCGAGATGTAAATTTCGGCTGACTTATTCGGAGCATCCATGCCAATGGGGCTTCCTTCTTCTTCATCTGCCTGTATATTCACATCGCCCGAGGACTATATTACGGATCTTATCTTTATAATGAAACTTGAAACATCGGAGTAGTCCTGTTCTTACTTGTAATAATAACAGCTTTTGTGGGCTACGTCCTTCCATGGGGCCAAATATCATTCTGAGGGGCCACAGTAATTACTAACCTATTATCGGCCGTTCCTTACGTGGGAGATACCCTAGTGCAATGAATCTGAGGGGGATTCTCAGTAGACAATGCAACCCTTACACGATTCTTCGCATTCCACTTTTTATTACCATTTATTATCATCGCCATAGTTATTCTACACTTGCTATTTCTCCACGAAACCGGATCAAATAACCCCCTTGGCCTAAACCCCAACATGGATAAAATCCCCTTTCATCCTTATTTTTCAAATAAAGACCTCCTTGGTTTTGTAATTATATTATTTTCCCTCTCACTATTAGCACTATTCTCACCAAACCTCTTAGGAGATCCAGAAAATTTCACCCCTGCTAACCCTCTAGTAACACCTCCTCACATTAAACCAGAATGATATTTCCTATTCGCATACGCCATTCTACGATCTATCCCAAACAAACTAGGAGGTGTACTAGCTCTCTTATTTTCCATTTTAGTATTAATAGTAGTACCAATTTTACACACTTCTAAACAGCGAGGAATAGCATTCCGCCCAGTTACCCAATTTCTGTTCTGAACACTGGTAGCAGACATGCTTGTACTAACATGAATTGGAGGGATACCAGTAGAACACCCCTACATCATCATTGGACAAATAGCATCAATCTTATATTTTTCACTATTCTTAGTCTTATTCCCAATTACAGGGATTTTAGAGAATAAGGCACTCCAATGAAGCT

>carp_cytochrome b (mitochondrial accession: X61010.1)
ATGGCAAGCCTACGAAAAACACACCCTCTCATTAAAATCGCTAACGACGCACTAGTTGACCTACCAACACCATCCAACATCTCAGCATGATGAAACTTTGGATCCCTCCTAGGACTATGCTTAATTACCCAAATTTTAACCGGCCTATTCCTAGCCATACACTACACCTCAGACATTTCAACCGCATTCTCATCTGTTACCCACATCTGCCGAGACGTAAATTACGGCTGACTAATCCGTAATGTACACGCCAACGGAGCATCATTCTTCTTCATTTGCATCTACATACACATCGCCCGAGGCCTATACTACGGATCATACCTTTACAAAGAAACCTGAAACATTGGTGTAGTCCTTCTACTACTAGTCATGATAACAGCCTTCGTTGGCTATGTTCTTCCATGAGGACAAATATCCTTTTGAGGCGCCACAGTAATCACAAACCTCCTATCTGCCGTACCATACATGGGAGACATGTTAGTCCAATGAATCTGAGGTGGGTTCTCAGTAGACAATGCAACACTAACACGATTCTTCGCATTCCACTTCCTACTACCATTTGTTATTGCCGCCGCAACCATCATCCACCTGCTGTTCCTCCACGAAACAGGATCAAACAACCCGATCGGACTAAACTCAGACGCAGACAAAGTCTCTTTCCACCCGTACTTCTCATACAAAGACCTCCTTGGGTTCGTAATTATACTCCTAGCTCTTACACTACTAGCACTATTCTCCCCTAACTTACTAGGAGACCCAGAAAACTTCACCCCCGCAAACCCTCTAGTTACACCACCCCACATCAAACCAGAATGATACTTCCTATTTGCCTACGCCATCCTACGATCAATTCCAAACAAACTCGGAGGTGTCCTTGCACTCCTATTCTCCATTCTGGTATTAATAGTAGTACCACTACTACACACCTCAAAACAACGAGGACTAACATTCCGCCCCATCACCCAATTCCTATTCTGAACCCTAGTAGCGGACATAATTATCCTAACATGAATTGGAGGCATACCAGTAGAGCATCCCTTCATCATTATTGGACAAATTGCATCCGTCCTATACTTCGCACTATTCCTCATTTTTATGCCACTAGCAGGATGGTTAGAAAATAAAGCACTAAAATGAGCTT

>cavefish_cytochrome b (accession:AF045997.1)
ATGGCCAGCCTACGAAAAAAACATCCACTCTTAAAAATTGCTAATGATGCACTCATTGACCTACCTGCCCCCTCAAACATTTCAGCATGATGAAATTTTGGCTCCCTTCTTCTCCTATGCCTAATAATACAAATTTTAACCGGACTATTCCTAGCTATACACTACACTTCTGATATTTCAACAGCTTTCTCTTCCGTAGCCCATATCTGCCGAGATGTAAATTACGGATGAATCATCCGAAATATACATGCTAACGGAGCATCATTCTTCTTTATCTGTGTTTACCTTCATATTGGCCGAGGCCTTTATTACGGCTCTTACCTATATAAAGAGACATGAAACATTGGTGTTATTCTTCTCCTCCTATTAATAATAACCGCATTTGTTGGCTACGTCCTTCCATGAGGGCAAATATCCTTTTGAGGTGCAACAGTAATTACCAACCTCCTATCTGCAGTCCCCTATATAGGAGATGCACTAGTACAATGAATTTGAGGCGGCTTCTCCGTTGACAATGCCACCCTAACACGATTCTTTGCTTTCCACTTCCTTCTACCATTCGTCATCATTGCAGCAACCCTCCTCCAAGCCCTCTTTCTTCACGAAACAGGTTCAAACAACCCAGCCGGATTAAACTCGGACTCAGATAAAATCTCCTTCCACCCATACTTTTCCTATAAAGACCTCTTAGGTTTTATAATTATACTTACTGCACTAACGTCATTAGCCTTATTCTCCCCCAACCTCCTAGGAGACCCAGAAAACTTCACACCTGCCAACCCACTTGTTACACCACCCCATATCAAACCAGAATGATACTTCCTATTTGCCTACGCTATTTTACGATCCATCCCAAATAAACTAGGTGGAGTTCTGGCTCTCTTATTTTCAATTCTAGTACTAATGTTAGTACCCCTCCTTCACACATCCAAACAACAAGGTCTAACATTCCGACCTTTAACTCAATTCCTATTCTGAGCCCTAGTTGCAGACGTTTTAATTCTCACATGAATTGGAGGTATACCAGTTGAACACCCATTTATTATTATCGGTCAAATCGCCTCCGCCCTTTATTTCATACTTTTCCTCATTCTTAACCCATTAGCCGGCCTTGTAGAAAACAAAATTCTCAATTAACGCC

>channel_cytochrome b (mitochondrial accession: AF482987.1)
ATGATCACCCGAAAAACCCACCCGCTCTTCAAAATTGCCAACAATGCACTAATTGATCTACCCGCCCCATCTAATATCTCCGCATGATGAAACTTCGGCTCTCTACTATTATTATGTCTTATAGCACAAATCCTAACAGGGCTCTTCCTAGCTATGCACTACACCTCAGACATCTCAACTGCCTTTTCATCCGTCGCCCACATCTGCCGAGATGTAAACTACGGGTGGCTTATCCGCAACCTCCACGCTAACGGAGCCTCCTTCTTCTTTATCTGTATTTACTTACATATTGGACGAGGCCTATATTATGGTTCCTACCTTTATAAAGAAACTTGAAACATCGGAGTGGTCCTTCTACTACTAGTAATAATAACCGCATTTGTGGGCTATGTACTACCATGAGGACAAATGTCATTCTGAGGCGCCACAGTCATTACAAACCTCCTATCAGCTGTGCCTTACATAGGAGATGCCCTTGTACAATGAATCTGGGGCGGGTTTTCCGTAGATAATGCAACACTAACCCGATTCTTCGCATTCCACTTCCTACTGCCATTCGCAATCATCGCAGCAACACTACTCCACGCCCTATTTCTACATGAAACAGGCTCTAACAACCCAATCGGACTAAACTCTGACGCAGACAAAATTTCCTTCCACCCATACTTTTCTTACAAAGACCTCCTAGGCTTTGTTTTCCTCATTACAGCCCTCGCCTCACTAGCCCTTTTCTCTCCCAACCTCCTGGGCGATCCAGAAAATTTCACCCCCGCCAACCCCTTAGTAACCCCTCCCCACATCAAGCCCGAATGATATTTTTTATTTGCTTACGCCATCCTACGATCAATCCCCAATAAACTTGGGGGGGTACTAGCACTACTACTCTCCATTCTAGTACTTATAGTTGTCCCCCTCCTGCACACTTCTAAGCAACAAGGCCTCACTTTCCGCCCCCTCTCCCAACTATTATTTTGAACCCTAGTCGCAGACGTAGCCATCCTGACCTGAATCGGCGGGATACCCGTAGAACACCCATTCATCATCATCGGGCAAGTCGCCTCCGTACTGTATTTCTCCTTATTTCTAATCTTTAGCCCATTAATAGGCTGATTAGAAAACAAAACCATTAATTTCAAAT

>blue_cytochrome b (mitochondrial accession: KM576102.1)
ATGGTCACCCGAAAAACCCACCCACTATTCAAAATTGCCAACAATGCACTAATTGATCTCCCCGCCCCATCTAACATCTCCGCATGATGAAACTTCGGCTCCTTACTATTATTATGTCTTATAGCACAAATCCTAACAGGGCTCTTCCTGGCTACACACTACACCTCAGACATCTCAACTGCCTTTTCATCCGTCGCCCACATTTGCCGAGATGTAAATTACGGATGGCTCATCCGCAACCTCCATGCTAACGGGGCCTCTTTCTTCTTTATCTGCATCTACCTGCACATTGGGCGGGGCCTATACTACGGCTCCTACCTTTATAAAGAAACTTGAAACATTGGAGTAATCCTTTTATTACTAGTAATAATGACCGCATTTGTAGGCTACGTACTGCCATGAGGACAAATATCATTCTGAGGCGCCACAGTCATTACAAACCTCCTATCAGCTGTGCCCTACATAGGAAACGCCCTCGTACAATGAATCTGAGGGGGGTTCTCTGTAGATAATGCAACACTAACCCGATTCTTTGCATTTCACTTCCTATTGCCATTCGCAATCATCGCAGCAACACTACTACACGCCCTGTTCCTACATGAGACAGGCTCTAATAACCCAGTCGGACTAAACTCTGATGCAGACAAAATCTCCTTCCACCCATACTTTTCCTACAAAGACCTTCTAGGCTTTGTTTTCCTCATCGTGGCCCTCGCATCACTAGCCCTTTTCTCCCCTAATCTCCTCGGCGACCCAGAAAATTTTACCCCCGCCAACCCCCTAGTAACCCCTCCCCACATCAAGCCCGAATGATATTTCCTATTTGCTTACGCCATCCTACGATCAATTCCCAACAAGCTCGGCGGAGTTCTAGCACTACTCCTCTCCATCTTAGTACTTATAGTTGTTCCCCTCCTACACACCTCTAAACAACAAGGCCTCACTTTCCGCCCCCTCTCCCAACTACTATTTTGAACCCTAGTAGCAGACGTGGCTATCTTAACCTGAATCGGCGGAATACCTGTTGAACACCCATTCATCATCATCGGGCAAGTCGCTTCCGTACTGTACTTCTCCCTATTTCTAATCTTTAACCCATTAATAGGCTGATTAGAAAACAAAACCATTAATTTCAAAT
